# Supplementary material for: Identification of a Rice Leaf Width Gene Narrow Leaf 22 (NAL22) through Genome-Wide Association Study and Gene Editing Technology
Source: Int J Mol Sci. 2023 Feb 17;24(4):4073. doi: 10.3390/ijms24044073 (PMC9962836; doi:10.3390/ijms24044073)
Supplement: Supplementary file 1 [file ijms-24-04073-s001.zip]

Archive with 17 entries (17 files):
- Short legends for Supporting Information.pdf
- Supplementary figure S1.jpg
- supplementary figure S2.jpg
- supplementary figure S3.jpg
- supplementary figure S4.jpg
- supplementary figure S5.jpg.jpg
- Supplementary figure S6.jpg
- Supplementary figure S7.jpg
- Supplementary figure S8.jpg
- supplementary figure S9.jpg
- Supplementary table S1.xlsx
- Supplementary table S2.xlsx
- Supplementary table S3.xlsx
- Supplementary table S4.xlsx
- Supplementary table S5.xlsx
- Supplementary table S6.xlsx
- Supplementary table S7.xlsx
