# Supplementary material for: Identification of a Rice Leaf Width Gene Narrow Leaf 22 (NAL22) through Genome-Wide Association Study and Gene Editing Technology
Source: Int J Mol Sci. 2023 Feb 17;24(4):4073. doi: 10.3390/ijms24044073 (PMC9962836; doi:10.3390/ijms24044073)
Supplement: Supplementary file 1 [file ijms-24-04073-s001.zip › Supplementary table S1.xlsx]

## Sheet: Sheet1
Supplementary table S1: Primers used in this paper.
Primer name	Primer sequence	Primer Function
CG1-F	TTGGTGGCTGATGAGATCGT	Gene Sequnencing
CG1-R	CAAACCAAACCAACCCATAGTTACA
CG2-F	GTGTGCTGTTGCAGAAATATTGAG
CG2-R	ATGAGTTCAGGCGAGCAACA
CG3-F	GCTGTCCCAAGTCACGGTCT
CG3-R	TGCCACCTTGCCACTCCTTA
CG4-F	AATCCTAGCTCTCTGACCAACC
CG4-R	AGTGGAGTTATGGAGCTGCC
CG5-F	ATCCAGCAGGAAGTCTTGTTTATC
CG5-R	AACGAGGAGTCCTCGATTCG
CG6-F	CATGGATGAGGTGAGCATTGC
CG6-R	GTAATTCTAGGCTATGTTCGCGC
CG7-F	CCACCAAGAATCCAAGACGAAG
CG7-R	CCGCTCATCAAACCTTCTCATTC
ubiqtuitin-qF	CGCAAGAAGAAGTGTGGTCA	qRT-PCR
ubiqtuitin-qR	GGGAGATAACAACGGAAGCA
CDC20S-1-qF	GGGGGTTTTGATCCTGCAAAC
CDC20S-1-qR	AAGCCGGATCTTCTTGAGCG
CDC20S-2-qF	GTACGAGAAGGTGGAGAAGATC
CDC20S-2-qR	TCGAAGACGAGGTATATGCATT
R2-qF	CACAGCCAACTATGCTGTTATC
R2-qR	GCATCGTAACACGTAACTCTTC
EXPA10-qF	GCGTGTTTAATTTGTATGCAGC
EXPA10-qR	CACCACCGACATTGCTAATTAG
EXPB5-qF	AAGATCCAGTATAAGAGGGTGC
EXPB5-qR	CAGGATGGCGAGGTAGTAC
GH9B1-qF	ATACTGTTCTTTGAGGGACAGC
GH9B1-qR	CCTTCATCAGGTAGTCCGTC
NAL22-qF	ATTCATCAAGCAGTTAATCGGC
NAL22-qR	AAATTCCCATTGAGCTAATCGC
