# Supplementary material for: Identification of a Rice Leaf Width Gene Narrow Leaf 22 (NAL22) through Genome-Wide Association Study and Gene Editing Technology
Source: Int J Mol Sci. 2023 Feb 17;24(4):4073. doi: 10.3390/ijms24044073 (PMC9962836; doi:10.3390/ijms24044073)
Supplement: Supplementary file 1 [file ijms-24-04073-s001.zip › Supplementary table S2.xlsx]

## Sheet: Sheet1
Supplementary table S2: Leaf width of different rice accessions in field.
IRGC	Leaf width (cm)
	Replication1	Replication2	Replication3
117426	1.55	1.55
117429	1.8	1.55
117434	1.2	1.2
117443	1.7	1.7
117444	3.5	1.5
117447	1.3	1.2
117454	1.1	1.1
117455	1.1	1.1
117456	1.2	1.2
117458	1.4	1.15
117459	1.2	1.3
117460	1.1	1.2
117463	1.6	1.5
117466	1.9	1.95
117467	1.3	1.5
117470	1.5	1.45
117475	1.5	1.6
117476	1.4	1.8
117481	1.5	1.8
117483	1.8	1.8
117492	1.95	1.9
117496	1.15	1.3
117498	1	1.1
117500	1.35	1.3
117502	1.6	1.8
117513	2.2	2.2
117517	1.85	1.85
117525	1.6	1.6
117529	1.5	1.3
117531	1.3	1.5
117533	1.5	1.5
117539	2.1	2.3
117545	1.6	1.6
117551	1.3	1.3
117563	1.6	1.8
117564	1.8	1.9
117565	1.5	1.8
117566	1.6	1.5
117571	1.85	1.8
117585	1.8	1.65
117586	1.6	1.5
117587	1.7	1.65
117588	1.35	1.3
117598	1.35	1.25
120849	1.6	1.7
120851	1.7	1.6
120852	1.95	1.9
120854	2.2	2.05
120857	1.8	1.75	1.8
120858	1.7	1.8
120860	1.8	1.8
120862	1.4	1.4
120865	1.5	1.5
120868	1.6	2
120874	1.9	1.8
120876	1.5	1.7
120926	1.65	1.7
120933	1.8	1.8
120934	1.45	1.1
120935	1.85	1.85
120936	1.25	1.4
120939	1.45	1.45
120943	1.1	1.4
120946	1.45	1.7
120947	1.5	1.4
120948	1.7	1.8
120953	1.35	1.25
120954	1.6	1.6
120957	1.1	0.9
120958	1.6	1.6
120959	1.8	1.8
120960	1.9	1.9
120963	1	1
120964	2	1.9
120965	2.1	2.1
120968	1.25	1.3
120969	1.4	1.35
120970	1.75	1.4
120971	1.3	1.7
120973	1.8	1.8
120974	1.3	1.6
120976	1.25	1.3
120977	2	2
120978	1.2	1
120981	1.5	1.6
120983	1.6	1.5
120984	1.9	1.9
120986	1.9	1.85
120988	1.8	2.2
120995	2.1	2
120997	1.6	1.6
120999	1.6	1.3
120879	1.6	1.7
120875	1.6	1.8
121004	1.5	1.5
121001	1.6	1.8
121006	1.35	1.1
121009	2.1	1.75
120853	2.21	2
121010	1.4	1.55
121011	1.5	1.6
121015	1.8	1.6
121016	1.7	1.65
121019	1.7	2
121020	1.9	2.1
121022	2	1.8
121024	1.5	1.5
121078	1.4	1.4
121080	1.45	1.45
121081	1.55	1.6
121085	1.5	1.45
121086	1.6	1.4
121087	1.8	1.8
121091	1.45	1.15
121094	1.4	1.3
121098	1.45	1.4
121099	1.7	1.5
121100	1.65	1.8
121101	1.6	1.6
121107	1.6	1.55
121110	1.8	1.45
121120	2	1.9
121121	1.5	1.3
121122	1.5	1.4
121123	1.5	1.8
121124	1.6	1.8
121126	1.4	1.15
121127	1.8	1.7
121128	1.7	1.65
121129	1.5	1.5
121133	1.3	1.5
121134	1.4	1.6
121137	1.35	1.35
121142	2	2.1
121145	1.9	2.2
121146	1.6	1.3
121148	1.6	1.7
121149	2	1.8
121150	1.8	1.7
121151	2.1	1.5
121152	1.3	1.4
121153	1.4	1.3
121155	2	1.9
121156	1.3	1.3
121157	1.75	1.85
121158	1.95	1.95
121159	1.55	1.7
121161	1.7	1.65
121162	1.4	1.5
121163	1.95	2.1
121164	1.8	1.4
121166	1.4	1.5
121172	1.8	1.7
121173	1.3	1.4
121175	1.8	1.6
121176	1.8	1.6
121193	2	1.7
121194	2	1.9
121197	1.6	1.5
121182	1.7	1.7
121184	1.55	1.7
121186	2.3	2.1
121277	1.6	1.6
121278	1.6	1.2
121281	1.7	1.7
121286	1.9	1.9
121287	1.8	1.8
121290	1.9	1.9
121291	1.8	1.6
121292	2.2	2.15
121293	1.25	1.2
121294	1.35	1.25
121300	1.7	1.8
121301	1.4	1.4
121302	1.2	1.1
121316	1.2	1.2
121309	1.7	1.7
121002	1.65	1.5
121317	1.7	1.8
121339	1.8	1.8
121383	1.6	1.6
121318	1.8	1.8
121312	1.2	1.4
121324	1.8	1.4
121327	1.9	1.9
121330	1.5	1.5	1.7
121331	2	2
121332	1.5	1.4
121885	1.5	1.7	1.5
121334	2.7	2.65
121341	1.6	1.4
121343	1.3	1.4
121350	1.6	1.4
121351	1.75	1.6
121354	1.5	1.5
121356	1.7	1.75
121363	1.8	1.6
121365	1.9	1.5
121368	1.9	1.9
121373	1.5	1.5
121375	1.5	1.5
121376	1.7	1.6
121379	1.1	1.3
121380	1.5	1.5
121382	1.6	1.6
121384	2.2	2
121385	1.8	1.9
121387	2	2
121388	1.95	1.9
121390	1.25	1.3
121392	1.9	1.75
121394	1.2	1.25
121396	1.9	1.8
121398	1.6	1.6
121402	1.5	1.65
121403	1.7	2
121407	1.5	1.6
121409	1.6	1.6
121411	2.2	2.25
121412	1.9	1.6
121413	1.6	1.7
121417	1.6	1.5
121420	1.5	1.6
121421	1.6	1.5
121422	1.8	1.8
121426	1.2	1.1
121428	1.65	1.7
121488	1.65	1.65
121489	1.5	1.5
121490	2	1.95
121495	1.45	1.2
121500	1.3	1.5
121503	1.8	1.8
121505	1.3	1.15
121506	1.05	1.05
121507	1.4	1.5
121639	1.65	1.5
121511	1.5	1.5
121515	1.1	1.1
121517	2	2
121527	1.35	1.5
121528	2	1.8
121532	1.8	1.85
121534	1.8	1.5
121535	1.7	1.7
121536	2.05	1.6
121537	1.65	1.5
121538	1.85	1.75
121540	1.85	1.85
121541	1.5	1.35
121544	1.15	1.05	1
121548	1.15	1.2	1.15
121549	1.6	1.8	1.9
121550	1.9	1.7	1.9
121554	1.1	1.1	1
121555	1.6	1.5	1.8
121559	2.2	2	2.2
121568	1.5	1.5
121569	1.2	1.2	1.2
121570	1.8	1.8
121571	1.9	1.6	1.5
121572	1.5	1.5
121577	1.5	1.7
121578	1.8	1.7
121580	1.8	1.8
121582	1.25	1.4
121588	1.8	1.8
121589	1.45	1.55
121591	1.7	1.6
121593	1.3	1.7
121594	1.7	2
121595	1.7	1.4
121597	1.4	1.4
121599	1.4	1.4
121600	1.7	1.7
121605	1.65	2
121608	1.6	1.6
121611	1.2	1.5
121614	1.6	1.7
121615	1.8	1.4
121617	1.7	1.85
121618	1.9	1.9
121620	1.05	1.05
121787	1.55	1.85
121623	1.7	1.7
121624	1.5	1.6
121627	1.7	1.45
121645	1.35	1.25
121634	1.5	1.85
121636	1.8	1.8
121638	1.7	1.8
121633	1.8	1.75
121646	1.6	1.4
121650	1.5	1.6
121659	1.9	2.1
121670	2.1	2.05
121672	2	1.8
121676	2.1	1.9
121360	1.6	2
121705	1.65	1.6
121735	1.7	1.75
121737	2.1	2
121742	1.6	1.7
121744	1.55	1.55
121748	1.7	1.5
121750	1.3	1.2
121752	1.85	1.9
121755	1.7	1.7
121756	1.9	2
121760	1.55	1.7
121761	1.9	1.95
121938	2.1	2.1
121927	2.2	2
121923	1.4	1.4	1.4
121921	1.6	1.75
121916	1.75	1.6	1.65
121920	1.8	1.95	2
121899	1.65	1.85	1.5
121901	1.4	1.7	1.5
121898	1.4	1.6	1.4
121897	1.5	1.7
121894	1.4	1.4	1.6
121734	2.2	2.2	2.7
121303	1.3	1.3
121741	1.7	1.8
121884	1.7	1.8
121880	1.9	1.9
121879	1.8	1.9
121877	2.1	1.7
121875	2	2.2
121873	1.9	2.1
121872	1.8	1.8
121865	1.7	1.1
121864	1.8	1.7
121862	1.8	1.6
121859	1.6	1.45
121858	1.65	1.7
121857	1.6	1.6
121856	1.75	1.7
121855	1.7	1.6
121852	1.3	1.3
121850	1.4	1.4
121849	1.3	1.4
121814	1.65	1.7
121812	2	1.7
121809	1.8	1.8
121807	1.6	1.8
121805	1.5	1.7
121801	2.1	2.1
121800	1.6	1.8
121787	1.6	1.6
