# Supplementary material for: Identification of a Rice Leaf Width Gene Narrow Leaf 22 (NAL22) through Genome-Wide Association Study and Gene Editing Technology
Source: Int J Mol Sci. 2023 Feb 17;24(4):4073. doi: 10.3390/ijms24044073 (PMC9962836; doi:10.3390/ijms24044073)
Supplement: Supplementary file 1 [file ijms-24-04073-s001.zip › Supplementary table S3.xlsx]

## Sheet: Sheet1
Supplementary table S3: The 12 LALWs and their rice genomic information.
LALW	Interval	Chromosome	Top SNP	P-value	Annotation	Reference
1	2071275-2571275	1	SNP-1.2320274.	0.000149	Novel_1	\
2	27708906-28208906	3	SNP-3.27951959.	5.2e-05	Novel_2	\
3	27872331-28372331	3	SNP-3.28115384.	0.000152	Novel_3	\
4	28965522-29465522	3	SNP-3.29208573.	1.07e-05	FLW3	(Zhang et al. 2015)
5	26067707-26567707	4	SNP-4.26132579.	4.26e-05	FW4-1 FLW4-1	(Tang et al. 2018) (Tian et al. 2015)
6	20645979-21145979	5	SNP-5.20833419.	0.00025	Novel_4	\
7	8620471-9120471	6	SNP-6.8869471.	0.000106	Novel_5	\
8	8847005-9347005	6	SNP-6.9096005.	7.82e-05	Novel_6	\
9	13377404-13877404	7	SNP-7.13626410.	5.13e-05	Novel_7	\
10	7820745-8320745	9	SNP-9.8069744.	6.63e-05	Novel_8	\
11	8312226-8812226	9	SNP-9.8561224.	1.59e-05	Novel_9	\
12	14420871-14920871	10	SNP-10.14599636.	0.000174	Novel_10	\
