# Supplementary material for: Identification of a Rice Leaf Width Gene Narrow Leaf 22 (NAL22) through Genome-Wide Association Study and Gene Editing Technology
Source: Int J Mol Sci. 2023 Feb 17;24(4):4073. doi: 10.3390/ijms24044073 (PMC9962836; doi:10.3390/ijms24044073)
Supplement: Supplementary file 1 [file ijms-24-04073-s001.zip › Supplementary table S4.xlsx]

## Sheet: Sheet1
Supplementary table S4: Reported QTL associated with leaf width
QTL	Chr.	Marker interval or position	Reference
qFW1	1	RM151-RM8083	(Wang et al. 2010)
qFW6	6	RM589-RM584
qFW7	7	RM3583-RMRM7110
qFW8	8	RM25-MRG2181
qFLW1	1	6803535-7849762	(Zhang et al. 2015)
qFLW4	4	23377395-23560797
qFLW5	5	24207944-C5.loc103
qFLW7.1	7	4865508-4925247
qFLW7.2	7	22333409-25017224
qFLW12	12	24691752-C12.loc104
qFLW3	3	29306491-29977886
qFLW4	4	22748438-23560797
qFLW5	5	24207944-26190467
qFLW7.1	7	4865508-4925247
qFLW7.2	7	22297400-25017224
qFLW8	8	4613627-5260282
qFLW10	10	18696371-18804231
qFLW12	12	25189929-26963973
qFW2	2	11.60–12.09	(Tang et al. 2018)
qFW4-1	4	26.34–26.93
qFW4-2	4	33.25–33.34
qFW6	6	27.50–27.61
qFW7-1	7	8.40–12.28
qFW7-2	7	29.61–29.69
qFW8	8	1.66–2.67
qFW11	11	18.20–18.92
qFW12	12	1.13–3.01
qFLW1.1	1	RM5496-RM572	(Yin et al. 2017)
qFLW1.2	1	RM493-RM488
qFLW1.3	1	RM1003-RM486
qFLW3	3	RM251-RM5748
qFLW4	4	RM7187-RM317
qFLW6	6	RM340-RM439
qFLW8	8	RM6948-RM281
qFLW11	11	RM286-RM4
qFLW12	12	RM3331-RM270
qSLW1.1	1	RM5496-RM572
qSLW1.2	1	RM493-RM488
qSLW1.3	1	RM1003-RM486
qSLW3	3	RM251-RM5748
qSLW4	4	RM241-RM7187
qSLW5	5	RM430-RM163
qSLW8	8	RM531-RM502
qSLW11	11	RM286-RM4
qSLW12	12	RM3331-RM270
qTLW1.1	1	RM5496-RM572
qTLW1.2	1	RM493-RM488
qTLW1.3	1	RM1003-RM486
qTLW1.4	1	RM14-RM5410
qTLW3.1	3	RM3467-RM7
qTLW3.2	3	RM251-RM5748
qTLW4	4	RM7187-RM317
qTLW5	5	RM5558-RM6313
qTLW8.1	8	RM72-RM331
qTLW8.2	8	RM6948-RM281
qTLW11	11	RM286-RM4
qTLW12.1	12	RM6296-RM7102
qTLW12.2	12	RM3331-RM270
qFLW1-1	1	RM3521–RM8111	(Tian et al. 2015)
qFLW4-1	4	RM3839–InDel420
LW1	8	15459240	(Roy et al. 2020)
LW2	8	10556357
LW3	1	24422813
LW4	9	14726928
LW5	1	26927183
LW6	4	9476190
LW7	9	17405374
LW8	6	13624336
LW9	4	29948768
LW10	1	33379573
LW11	3	29936150
LW12	1	34209824
LW13	5	20021686
LW14	1	33702095
LW15	4	20572671
LW16	5	182293
LW17	6	26873569
LW18	5	22602420
LW19	9	2099366
LW20	1	2277506
qFLW2	2	18692065	(Meng et al. 2021)
qFLW3	5	20496180
qFLW8	8	22563133
qFLW8	8	22849319
qFWn1-2	1	18340871	(Wang et al. 2022)
qFWn2-2	2	33332579
qFWn3	3	18626
qFWn7	7	20475568
qFWn8	8	5133437
qFWn10-2	10	10230100
qFWn1-1	1	6294146
qFWn1-3	1	33883944
qFWn2-1	2	30499110
qFWn5-2	5	17982797
qFWn6-1	6	3907011
qFWn6-2	6	10031161
qFWn7	7	20345187
qFWn9-1	9	16271846
qFWn9-2	9	16890634
qFWn10-1	10	2188025
qFWn12-1	12	478610
QFlw4	4	RM255-RM349	(Yue et al. 2006)
QFlw5-2003	5	RM421-RM274
QFlw6	6	RM539-RM527
QFlw5-2004	5	RM274-RM480
