# Supplementary material for: Identification of a Rice Leaf Width Gene Narrow Leaf 22 (NAL22) through Genome-Wide Association Study and Gene Editing Technology
Source: Int J Mol Sci. 2023 Feb 17;24(4):4073. doi: 10.3390/ijms24044073 (PMC9962836; doi:10.3390/ijms24044073)
Supplement: Supplementary file 1 [file ijms-24-04073-s001.zip › Supplementary table S5.xlsx]

## Sheet: 2_4_10IDs.txt-anonotation
Supplementary table S5:List of genes in LALW4 and LALW5.
LALW	Gene ID	Annotation
LALW4	LOC_Os03g50760	EF hand family protein, putative, expressed
	LOC_Os03g50780	PHD-finger domain containing protein, putative, expressed
	LOC_Os03g50790	expressed protein
	LOC_Os03g50800	fucosyltransferase 6, putative, expressed
	LOC_Os03g50810	receptor protein kinase TMK1 precursor, putative, expressed
	LOC_Os03g50820	cytochrome b561, putative, expressed
	LOC_Os03g50830	expressed protein
	LOC_Os03g50850	ZOS3-17 - C2H2 zinc finger protein, expressed
	LOC_Os03g50860	histidine kinase, putative, expressed
	LOC_Os03g50870	expressed protein
	LOC_Os03g50880	class I glutamine amidotransferase, putative, expressed
	LOC_Os03g50885	actin, putative, expressed
	LOC_Os03g50900	transposon protein, putative, unclassified, expressed
	LOC_Os03g50920	ZF-HD protein dimerisation region containing protein, expressed
	LOC_Os03g50940	cytochrome c oxidase assembly protein COX11, mitochondrial precursor, putative, expressed
	LOC_Os03g50960	LTPL118 - Protease inhibitor/seed storage/LTP family protein precursor, expressed
	LOC_Os03g50970	retrotransposon protein, putative, Ty1-copia subclass, expressed
	LOC_Os03g50980	ATSIZ1/SIZ1, putative, expressed
	LOC_Os03g50990	expressed protein
	LOC_Os03g51000	3,4-dihydroxy-2-butanone kinase, putative, expressed
	LOC_Os03g51010	hydrolase, alpha/beta fold family domain containing protein, expressed
	LOC_Os03g51020	expressed protein
	LOC_Os03g51030	phytochrome A, putative, expressed
	LOC_Os03g51040	STRUBBELIG-RECEPTOR FAMILY 6 precursor, putative, expressed
	LOC_Os03g51050	peptide transporter PTR2, putative, expressed
	LOC_Os03g51060	inactive receptor kinase At2g26730 precursor, putative, expressed
	LOC_Os03g51080	glutamate decarboxylase, putative, expressed
	LOC_Os03g51090	OsFBDUF17 - F-box and DUF domain containing protein, expressed
	LOC_Os03g51100	expressed protein
	LOC_Os03g51110	MYB family transcription factor, putative, expressed
	LOC_Os03g51120	transposon protein, putative, unclassified, expressed
	LOC_Os03g51140	HEAT repeat family protein, putative, expressed
	LOC_Os03g51150	expressed protein
	LOC_Os03g51160	fb27, putative, expressed
	LOC_Os03g51170	hypothetical protein
	LOC_Os03g51180	expressed protein
	LOC_Os03g51200	Core histone H2A/H2B/H3/H4 domain containing protein, putative, expressed
	LOC_Os03g51210	expressed protein
	LOC_Os03g51220	SWI/SNF-related matrix-associated actin-dependent regulator of chromatin subfamily C member, putative, expressed
	LOC_Os03g51230	SNF2 family N-terminal domain containing protein, expressed
	LOC_Os03g51240	glycosyl hydrolases family 17, putative, expressed
	LOC_Os03g51250	adenylyl cyclase-associated protein, putative, expressed
	LOC_Os03g51260	expressed protein
	LOC_Os03g51264	expressed protein
	LOC_Os03g51270	OsFBX108 - F-box domain containing protein, expressed
	LOC_Os03g51280	transposon protein, putative, CACTA, En/Spm sub-class, expressed
	LOC_Os03g51290	transposon protein, putative, CACTA, En/Spm sub-class, expressed
	LOC_Os03g51310	retrotransposon protein, putative, unclassified, expressed
	LOC_Os03g51320	retrotransposon protein, putative, unclassified, expressed
	LOC_Os03g51330	GRAS family transcription factor domain containing protein, expressed
	LOC_Os03g51340	expressed protein
	LOC_Os03g51350	expressed protein
	LOC_Os03g51360	retrotransposon protein, putative, unclassified, expressed
	LOC_Os03g51380	expressed protein
	LOC_Os03g51390	expressed protein
	LOC_Os03g51420	hypothetical protein
	LOC_Os03g51430	SEC14 cytosolic factor family protein, putative, expressed
	LOC_Os03g51440	LRR receptor-like protein kinase, putative, expressed
	LOC_Os03g51450	expressed protein
	LOC_Os03g51459	expressed protein
	LOC_Os03g51470	expressed protein
	LOC_Os03g51479	maf, putative, expressed
	LOC_Os03g51490	expressed protein
	LOC_Os03g51495	expressed protein
	LOC_Os03g51510	ribosomal protein L6, putative, expressed
LALW5	LOC_Os04g43990	DUF584 domain containing protein, putative, expressed
	LOC_Os04g44000	transposon protein, putative, CACTA, En/Spm sub-class, expressed
	LOC_Os04g44010	transposon protein, putative, CACTA, En/Spm sub-class, expressed
	LOC_Os04g44020	expressed protein
	LOC_Os04g44030	PPR repeat domain containing protein, putative, expressed
	LOC_Os04g44050	expressed protein
	LOC_Os04g44060	aquaporin protein, putative, expressed
	LOC_Os04g44070	expressed protein
	LOC_Os04g44080	expressed protein
	LOC_Os04g44090	expressed protein
	LOC_Os04g44100	expressed protein
	LOC_Os04g44110	hydrolase, putative, expressed
	LOC_Os04g44120	collagen triple helix repeat, putative, expressed
	LOC_Os04g44130	DEF12 - Defensin and Defensin-like DEFL family, expressed
	LOC_Os04g44140	expressed protein
	LOC_Os04g44150	gibberellin 2-beta-dioxygenase 7, putative, expressed
	LOC_Os04g44160	hypothetical protein
	LOC_Os04g44170	expressed protein
	LOC_Os04g44180	expressed protein
	LOC_Os04g44190	expressed protein
	LOC_Os04g44200	oxygen-evolving enhancer protein 3, chloroplast precursor, putative, expressed
	LOC_Os04g44210	expressed protein
	LOC_Os04g44220	MIF4G domain containing protein, putative, expressed
	LOC_Os04g44224	brain acid soluble protein 1, putative, expressed
	LOC_Os04g44230	cytokinin dehydrogenase precursor, putative, expressed
	LOC_Os04g44240	cytokinin-O-glucosyltransferase 3, putative, expressed
	LOC_Os04g44250	cytokinin-O-glucosyltransferase 3, putative, expressed
	LOC_Os04g44260	thioredoxin reductase 2, putative, expressed
	LOC_Os04g44270	retrotransposon protein, putative, unclassified, expressed
	LOC_Os04g44280	OsRR5 type-A response regulator, expressed
	LOC_Os04g44290	expressed protein
	LOC_Os04g44300	transposon protein, putative, unclassified, expressed
	LOC_Os04g44320	transposon protein, putative, unclassified, expressed
	LOC_Os04g44330	transposon protein, putative, unclassified, expressed
	LOC_Os04g44340	expressed protein
	LOC_Os04g44354	UDP-glucoronosyl and UDP-glucosyl transferase domain containing protein, expressed
	LOC_Os04g44370	retrotransposon protein, putative, unclassified, expressed
	LOC_Os04g44380	expressed protein
	LOC_Os04g44390	expressed protein
	LOC_Os04g44400	OsClp7 - Putative Clp protease homologue, expressed
	LOC_Os04g44410	OsSCP25 - Putative Serine Carboxypeptidase homologue, expressed
	LOC_Os04g44420	isochorismatase family protein, putative, expressed
	LOC_Os04g44430	transporter, major facilitator family, putative, expressed
	LOC_Os04g44440	TCP family transcription factor, putative, expressed
	LOC_Os04g44460	sulfotransferase domain containing protein, expressed
	LOC_Os04g44470	KUN1 - Kunitz-type trypsin inhibitor precursor, expressed
	LOC_Os04g44480	retrotransposon protein, putative, unclassified, expressed
	LOC_Os04g44490	retrotransposon protein, putative, unclassified, expressed
	LOC_Os04g44500	GEM, putative, expressed
	LOC_Os04g44510	GEM, putative, expressed
	LOC_Os04g44520	expressed protein
	LOC_Os04g44530	expressed protein
	LOC_Os04g44540	mitochondrial carrier protein, putative, expressed
	LOC_Os04g44550	CHCH domain containing protein, expressed
	LOC_Os04g44560	expressed protein
	LOC_Os04g44570	aquaporin protein, putative, expressed
	LOC_Os04g44580	expressed protein
	LOC_Os04g44590	expressed protein
	LOC_Os04g44600	CRP1 - Cysteine-rich family protein precursor, expressed
	LOC_Os04g44610	white-brown complex homolog protein 11, putative, expressed
	LOC_Os04g44620	hus1-like protein, expressed
	LOC_Os04g44630	transposon protein, putative, unclassified, expressed
	LOC_Os04g44640	ulp1 protease family, C-terminal catalytic domain containing protein, expressed
	LOC_Os04g44650	ferredoxin-thioredoxin reductase, variable chain, putative, expressed
	LOC_Os04g44660	expressed protein
	LOC_Os04g44670	AP2 domain containing protein, expressed
	LOC_Os04g44690	expressed protein
	LOC_Os04g44700	WD-40 repeat family protein, putative, expressed
	LOC_Os04g44710	double-stranded RNA binding motif containing protein, expressed
	LOC_Os04g44730	lanC-like protein 2, putative, expressed
	LOC_Os04g44740	glycosyltransferase sugar-binding region containing DXD motif, putative, expressed
	LOC_Os04g44750	transporter family protein, putative, expressed
	LOC_Os04g44760	expressed protein
	LOC_Os04g44770	expressed protein
	LOC_Os04g44780	beta-expansin precursor, putative, expressed
	LOC_Os04g44790	expressed protein
	LOC_Os04g44800	expressed protein
	LOC_Os04g44810	syntaxin-18, putative, expressed
	LOC_Os04g44820	zinc finger, C3HC4 type domain containing protein, expressed
	LOC_Os04g44830	thioredoxin, putative, expressed
	LOC_Os04g44840	glycosyl hydrolase family 3 protein, putative, expressed
	LOC_Os04g44850	glycosyl transferase 8 domain containing protein, putative, expressed
	LOC_Os04g44870	C2 domain containing protein, putative, expressed
	LOC_Os04g44880	expressed protein
	LOC_Os04g44890	tRNA-dihydrouridine synthase, putative, expressed
