# Supplementary material for: Identification of a Rice Leaf Width Gene Narrow Leaf 22 (NAL22) through Genome-Wide Association Study and Gene Editing Technology
Source: Int J Mol Sci. 2023 Feb 17;24(4):4073. doi: 10.3390/ijms24044073 (PMC9962836; doi:10.3390/ijms24044073)
Supplement: Supplementary file 1 [file ijms-24-04073-s001.zip › Supplementary table S6.xlsx]

## Sheet: Supplementary table S4
Supplementary Table S6: Expression profile of candidate genes in different tissues.
Gene	Roots_2_week-old	Roots_4_week-old	Root_tips_2_day-old	Root_tips_6_day-old	Roots_2_day-old	Roots_6_day-old	Leaves_20_day-old	Post-emergence_inflorescence	Pre-emergence_inflorescence	Anther	Pistil	Seed_5DAP	Embryo_5DAP	Endosperm_5DAP	Seed_10DAP	Lamina_joints_of_the_rice_flag_leaf	The_2nd_internodes_at_elongation_stage
Os03g0715600	0	0	0	1.42582	0	0	0	0	0.678072	0	2.07724	0.678072	0	0	0	0	0
Os03g0716200	0	1.87971	1.99035	1.81284	0.933573	1.48543	0.632268	2.77821	3.37573	0.475085	4.42962	2.4489	3.50335	2.29278	3.24184	2.774	1.93734
Os03g0718800	4.20945	4.36842	5.70865	5.7394	7.66757	7.83539	6.44774	4.73118	3.46858	3.51096	5.07125	2.91839	0	1.41143	0	7.00461	4.70543
Os03g0717200	1.26003	0	0	2.12212	3.45943	2.26454	0	3.95606	3.94673	0.475085	0.367371	0	0	0	0	0	5.12184
Os04g0525900	6.34705	7.5022	5.62936	5.237	5.56849	5.47346	6.35826	6.01436	6.11562	5.1807	5.68846	5.0751	6.08364	7.67059	6.40548	5.33914	5.75435
Os03g0720300	7.67504	6.52536	6.6179	6.99741	6.94609	7.22004	6.1469	6.92576	5.98436	7.80252	6.21607	4.82375	0.286881	2.19061	2.38405	6.98436	6.42928
Os04g0521800	5.52325	5.6686	5.33008	5.29278	5.29591	5.73863	5.86802	6.14832	4.94251	4.53107	5.44228	6.08683	6.02081	5.17113	6.12908	6.07403	5.55827
Os04g0530500	6.79656	7.45631	6.48107	6.07952	6.47419	6.49697	5.78673	5.81532	5.33914	7.2293	6.52027	5.86369	5.54782	6.10308	5.91934	6.1811	6.73403
Os03g0718500	0	0	3.12543	1.75702	1.85798	2.02503	0	0	1.22651	0	0	0	1.04264	0	0	0	0
Os03g0717600	5.99763	5.6091	5.65354	5.96	5.95965	5.41752	5.74052	5.55674	5.90809	5.03562	5.94533	6.29719	5.93263	6.19328	6.53652	5.92505	5.74174
Os03g0722600	5.1809	5.53683	6.03115	6.21904	5.83378	5.73863	5.59649	6.14343	6.66448	5.52482	6.12536	5.81686	5.92861	4.65935	4.86096	5.01078	7.51743
Os03g0717700	4.36422	5.26828	2.97453	3.32912	4.27426	4.41616	5.58466	5.14405	5.3733	4.68313	4.89093	4.53419	5.17991	2.06867	3.40463	4.77663	3.47768
Os03g0719300	4.79155	5.53543	5.44747	5.34708	5.15381	4.82171	5.55013	5.26566	5.45319	4.04701	5.19849	5.8392	5.44128	6.77433	6.47622	4.84097	3.38128
Os03g0721200	6.01737	6.3672	5.98709	5.92299	5.63952	5.79857	5.47508	5.8125	6.32984	4.80529	5.73525	6.25361	6.61353	5.64501	7.18388	5.46401	4.1635
Os04g0520700	3.32841	2.5509	2.97514	3.45768	5.6097	4.77795	5.44725	3.87676	4.34979	4.54844	6.20614	3.88753	5.46663	3.17632	3.19219	5.34554	6.20105
Os03g0719850	1	0	0	0	0.0840643	0.372952	0	0	0	2.68482	0	0	0	0	0	0	0
Os04g0530600	5.42358	3.853	4.44228	4.35591	3.56499	5.10035	5.36089	6.05788	5.81327	5.4545	5.97636	6.12928	5.45746	5.62073	5.03826	6.34518	6.75128
Os03g0722100	4.32517	5.1102	4.4069	4.4511	4.78712	4.66903	5.26303	5.50494	5.54751	5.26754	5.34767	5.15502	5.34979	4.66959	4.61941	6.33771	2.57289
Os03g0720400	0.0565835	0.843984	1.43118	1.65535	1.24489	0	0.510962	2.65992	2.94673	1.45943	2.29866	1.72683	2.74846	0.695994	1.22033	0	1.91073
Os03g0721400	6.53091	3.75542	7.19127	7.51383	6.9659	7.05778	5.25776	5.41549	5.95861	6.031	6.42543	5.96717	6.12908	4.76129	5.44294	3.83592	6.53434
Os04g0528800	4.18824	1.19535	5.0711	5.55888	4.73931	5.27519	5.10748	4.53916	3.76977	4.22497	4.38819	4.40939	2.48543	1.72247	1.51096	5.01837	5.95675
Os03g0725000	6.15947	4.54071	6.39129	6.64463	6.28716	5.42945	5.09614	5.50843	5.36457	4.65821	5.58767	6.09381	5.20438	5.61545	5.78372	5.09845	6.91731
Os04g0525600	4.55582	2.70487	6.01903	6.56874	6.03408	5.97694	5.00158	5.32157	5.32661	6.31052	5.54751	6.00787	4.27947	3.99955	3.90881	3.83188	6.26059
Os04g0529400	5.16812	4.99232	3.05485	3.0948	3.32337	4.06996	4.7761	4.23573	5.02148	4.02237	3.92505	4.02148	4.06005	3.09085	3.02148	5.08449	4.71149
Os04g0528300	0	0	0	0	0	0	4.72629	4.48414	4.82579	4.8089	5.42459	4.86196	3.8166	3.56925	4.17712	5.3427	4.29425
Os03g0717000	3.92552	4.66192	5.41335	5.34068	5.15462	4.76315	4.60585	5.71205	6.79818	5.52544	6.4271	6.32625	6.78516	5.18269	5.67779	5.36422	6.99492
Os03g0724100	4.36947	3.80478	4.16457	4.52628	4.00675	4.86641	4.56894	5.90521	2.36737	6.15644	2.26303	3.48929	2.46467	0	0	5.38198	0.799087
Os03g0718600	4.04789	3.43363	4.04118	4.22522	3.11437	2.98277	4.45286	3.95977	3.25701	4.6011	4.1152	3.98732	2.41684	1.85997	2.97085	3.15543	4.64097
Os04g0531300	3.28762	3.85649	2.88101	3.51349	2.81455	2.77189	4.39369	3.87971	3.25399	3.38267	3.15543	2.9542	3.73444	2.55704	2.926	4.27352	1.44361
Os04g0527500	4.66647	4.34837	4.0781	3.58536	3.42223	4.14812	4.38819	4.79649	4.07895	4.88899	4.79077	5.09677	4.11103	2.93263	4.4019	4.92837	4.58736
Os04g0527700	3.14731	2.45812	3.01673	3.38773	3.19298	3.32265	4.23381	4.31687	2.83188	3.60999	3.1635	3.63807	2.90689	2.72901	2.39232	5.14078	3.57773
Os04g0527000	6.03804	7.34119	6.49281	6.18969	6.94099	6.74483	4.12887	5.18349	4.98687	5.31107	4.66732	4.57954	0	3.98732	4.89191	7.28021	6.85761
Os03g0719400	0.589763	0.182692	1.46118	0	1.27501	1.33056	4.10098	3.34625	0.970854	7.19377	2.62527	3.20006	4.44956	3.95187	3.58256	2.9486	2.0321
Os04g0530700	3.12928	5.76368	4.06091	5.03943	4.27314	4.81762	4.09635	5.70183	4.86196	3.53978	4.16108	5.9357	2.54597	2.26903	3.76129	3.89142	4.0781
Os03g0718000	4.89069	5.083	1.52774	2.74918	3.83996	4.29168	4.06005	5.13586	3.47379	5.52951	3.67356	5.04002	2.95606	2.66676	3.90593	5.15704	6.11707
Os04g0521100	5.14975	5.011	5.47811	5.25046	5.89409	5.89869	0	0	0	2.94298	0	0	0	0	0	0	0
Os03g0722800	3.52857	3.48543	3.76058	3.73552	3.56438	3.56925	3.99774	4.43962	4.42828	4.52544	4.6011	4.42626	4.83188	4.09085	5.0148	3.0197	3.46074
Os04g0522100	2.95977	3.62761	7.0581	6.52638	6.65127	6.70536	0	0	0	0	0	2.7137	2.1375	0	0.163499	0	0
Os04g0522500	0	0	0	0	0	0	0	0	0	0.31034	0	2.28983	0	0	0	0	1.55582
Os04g0529800	5.12866	4.05268	3.68332	3.51223	3.1811	3.80012	3.97545	5.47703	4.23879	6.51286	4.40054	3.92125	3.3978	1.26003	1.53605	4.52419	6.06091
Os04g0523350	0	0	0	0.250962	0	0	0	0	0	0	0.176323	0	0	0	0	0	0
Os04g0523500	0	0.327687	0	0	1.7137	1.82171	0	0.790772	0	0	0	0	0	0	0	0.263034	0.201634
Os04g0523600	1.25701	0.077243	0	1.86262	2.41143	2.77821	0	3.85898	0	4.96947	0	1.76129	1.02857	0.843984	0.910733	0	0
Os04g0524136	0	0	0	0	0	0	0	0	0	0	0	0	0	0	0	0	0
Os04g0524300	0	0	0.226509	0	0	0	0	0	0.713696	0	0	1.04963	0	0	0	0	0
Os04g0520900	2.5741	3.73064	1.75702	2.12322	2.74201	2.21568	3.86987	3.27053	3.59574	3.05658	3.29425	3.58015	3.56194	2.53978	2.84398	3.03386	3.57773
Os04g0526800	4.66021	6.5539	5.11603	4.78311	5.48075	6.01279	3.83086	4.2555	3.81147	3.07724	1.36737	4.01257	1.21412	4.95652	5.30524	4.92932	4.53045
Os04g0525700	2.24793	1.47768	5.08633	5.3408	4.53947	4.51948	0	2.71149	5.19298	5.04701	3.34341	1.67807	2.99277	0.411426	0	1.37295	4.38128
Os04g0525800	0	0	0	0	0	0	0	0	0	0	0	0	0	0	0	0	0
Os04g0523000	0	0	0	0	0.250962	0.570463	3.77979	1.52607	0.594549	0	2.98368	0	0	0	0	3.34483	1.79909
Os04g0526000	0	0	0.0612002	0.218265	0.31034	0	0	2.37573	5.21218	0	0.176323	0	0.443607	0	0	0	4.56316
Os04g0526300	1.58496	0.232661	0.734077	0.0703893	1.56071	2.03562	0	0	0	0	0	0	0	0	0	0	0
Os04g0526600	3.49249	0	2.3627	2.71149	2.98277	1.21723	0	0	0.978196	0	1.60881	7.53862	7.30934	9.15663	8.64425	2.24184	2.35332
Os04g0531100	7.42421	6.3837	8.13181	7.98506	6.6271	6.82871	3.73715	6.5656	6.66903	6.16551	7.57735	6.47281	6.5738	7.86762	6.82909	8.2644	7.2636
Os03g0718100	3.56621	1.71149	6.52628	6.91564	6.52482	5.615	3.53916	4.76394	4.69599	5.74712	4.93404	5.10014	4.15056	5.00787	4.61883	3.90593	6.01235
Os04g0529500	2.2555	4.12184	3.2162	3.74775	2.99729	3.24184	3.5008	4.27128	4.61294	4.1235	4.0063	3.78764	4.77452	3.74093	3.46205	2.82171	1.87578
Os03g0719800	3.37365	4.57016	5.23432	4.55582	5.31687	4.64789	3.46663	4.66846	3.29278	5.25626	5.02326	4.75435	5.76924	3.41549	3.79701	4.87381	2.05658
Os04g0527900	0	0	0.106572	0	1.53605	0.0635029	0	0	2.36737	0.298658	0.226509	6.23285	6.3672	5.39985	5.02813	0	0
Os03g0721900	4.80323	3.41886	5.08874	6.00203	5.61912	5.40378	3.06695	4.37365	3.82069	4.78607	3.3505	6.26604	2.90304	1.85	4.59872	3.41414	4.62059
Os03g0719900	2.66221	3.29057	1.75275	2.02148	2.30743	1.81967	2.86394	2.70929	1.63227	2.66448	1.88362	2.11437	3.37712	3.36387	3.37295	2.91648	1.85599
Os04g0530400	3.81813	3.86888	4.46706	3.4069	3.7666	3.24717	2.80012	2.90304	3.07895	3.41278	3.35755	2.68257	3.55949	2.90207	3.47119	2.39232	2.73769
Os04g0528600	0	0	0	0	0	0	0	0	0	0	0	0	0	0	0	0	0
Os04g0530900	1.24489	0.0426443	1.5042	2.59614	1.63227	1.29278	2.68257	3.43429	3.78346	2.46728	4.06609	4.24336	0.367371	0.550901	0.485427	1.91456	4.70432
Os03g0719100	0.0426443	0	2.13093	2.18163	2.72901	2.35332	2.63343	2.18587	2.54102	2.53356	2.64386	2.4957	2.15704	2.47379	3	0.555816	0.400538
Os03g0720800	4.79546	3.916	0.201634	0	2.47119	3.09001	2.49953	5.59932	1.04264	4.09255	0	0	0	1.58976	0.111031	4.16752	5.33414
Os04g0529100	3.82833	6.41692	3.79112	4.32073	4.55704	5.22052	2.29866	0.378512	1.68706	0	0	0	0	0	0	2.852	2.53107
Os04g0529600	0	0	0.407806	0.728283	2.44228	2.16672	0.304511	4.04527	3.44095	3.67807	4.10434	2.75489	0	1.07382	0	1.76553	2.71809
Os04g0529700	0.124328	2.64501	1.62449	1.69748	3.16672	2.42223	0	1.40599	5.59096	0	4.83996	3.11103	0	0	0	0	2.89336
Os03g0723000	1.9982	1.71149	3.23828	3.32241	3.38059	2.80632	2.1811	3.21101	4.21412	0.941106	4.31034	4.10434	4.21723	1.64847	2.11103	4.03386	3.52732
Os04g0530100	1.82171	0	3.33628	4.59156	4.11562	3.00988	0	3.03386	5.42391	0.443607	4.72356	3.48671	1.85599	0	0	2.88362	5.02015
Os03g0724700	4.29866	3.5292	1.88492	1.52105	2.89821	3.02059	2.13258	0.632268	0	0	0	0.0285692	1.13093	0	0	4.74093	0
Os03g0724300	2.37712	2.87676	4.33557	4.45286	3.44956	4.00585	2.02148	2.98185	5.32697	0.871844	3.56316	3.49697	2.9241	0	0.321928	1.51096	3.64962
Os03g0722500	5.41041	1.3978	4.95218	4.95977	5.34038	5.66263	1.67356	5.08874	3.37016	4.02148	4.58556	5.42156	3.25852	4.70016	4.32625	1.94486	3.20633
Os03g0722400	3.68762	3.30816	7.11051	6.88374	6.4149	5.13914	1.53356	4.09424	5.23113	0.823749	6.14384	2.84197	5.66306	0.963474	0.748461	1.09085	3.3505
Os04g0528400	0.704872	0	1.33533	1.56884	1.1375	1.06005	1.51349	2.01078	1.90304	0	2.41684	0.807355	2.5509	0	0.575312	2.13093	1.52607
Os04g0528200	0	0	0	0.748461	0	0.367371	1.23266	0	6.97315	1.25701	1.26903	0.823749	0	0	0	1.65076	0
Os04g0525100	1.29572	0	0	0	1.16672	2.8679	1.01792	0.485427	0.443607	0	1.50589	0	0	0	0	2.03914	0.454176
