# Supplementary material for: Identification of a Rice Leaf Width Gene Narrow Leaf 22 (NAL22) through Genome-Wide Association Study and Gene Editing Technology
Source: Int J Mol Sci. 2023 Feb 17;24(4):4073. doi: 10.3390/ijms24044073 (PMC9962836; doi:10.3390/ijms24044073)
Supplement: Supplementary file 1 [file ijms-24-04073-s001.zip › Supplementary table S7.xlsx]

## Sheet: plantCARE_output_PlantCARE_676
Supplementary Table S7: cis-elements in the promoter of NAL22.
Name	Consensus Sequence	Function
ABRE	ACGTG	cis-acting element involved in the abscisic acid responsiveness
ARE	AAACCA	cis-acting regulatory element essential for the anaerobic induction
Box 4	ATTAAT	part of a conserved DNA module involved in light responsiveness
CAAT-box	CAAAT	common cis-acting element in promoter and enhancer regions
CGTCA-motif	CGTCA	cis-acting regulatory element involved in the MeJA-responsiveness
circadian	CAAAGATATC	cis-acting regulatory element involved in circadian control
GATA-motif	GATAGGG	part of a light responsive element
G-Box	CACGTG	cis-acting regulatory element involved in light responsiveness
GC-motif	CCCCCG	enhancer-like element involved in anoxic specific inducibility
GT1-motif	GGTTAA	light responsive element
I-box	AAGATAAGGCT	part of a light responsive element
MYB	TAACCA	MYB bingding site
MYB	CAACCA	MYB bingding site
RY-element	CATGCATG	cis-acting regulatory element involved in seed-specific regulation
Sp1	GGGCGG	light responsive element
SURE	GAGAC	sulfur-responsive element
TATA-box	TATAA	core promoter element around -30 of transcription start
TATC-box	TATCCCA	cis-acting element involved in gibberellin-responsiveness
TC-rich repeats	ATTCTCTAAC	cis-acting element involved in defense and stress responsiveness
TGACG-motif	TGACG	cis-acting regulatory element involved in the MeJA-responsiveness
W box	TGAC	WRKY binding site
